# Supplementary material for: Immunogenicity in Rabbits of HIV-1 SOSIP Trimers from Clades A, B, and C, Given Individually, Sequentially, or in Combination
Source: J Virol. 2018 Mar 28;92(8):e01957-17. doi: 10.1128/JVI.01957-17 (PMC5874403; doi:10.1128/JVI.01957-17)
Supplement: Supplemental material [file JVI.01957-17_zjv007183439sd1.xlsx]

## Sheet: Sheet1
			virus	MLV		BG505		B41	SF162.LS	MW965.26	AMC008		Bal	ZM197M		92RW020.5	92UG037.8	Ce703010217_B6	REJO4541.67	SHIV162P3	TRO.11	WITO4160.33	X1632-S2-B10	25710-2.43	Ce1176_A3	TV1.21.LucR.T2A.ecto	ZM233	246-F3_C10_2	BJOX002000.03.2	CNE55	CH119.10
			Tier	control -		2		2	1A	1A	1B		1B	1B		2	2	2	2	2	2	3	2	2	2	2	2	2	2	2	2
			Clade			A		B	B	C	B		B	C		A	A	A	B	B	B	B	B	C	C	C	C	AC	CRF07_BC	CRF01_AE	CRF07_BC
Study		Immunogen	Institute	AMC	DUMC	AMC	DUMC	AMC	AMC	DUMC	AMC	DUMC	AMC	AMC	DUMC	AMC	AMC	DUMC	AMC	AMC	DUMC	AMC	DUMC	DUMC	DUMC	DUMC	AMC	DUMC	DUMC	DUMC	DUMC
C0022-15	group 1	BG505 SOSIP.v4.1	1574	<20	<20	23931	11626		292.2	2417	24	<20	92.42	<20		68.98	36	<20	89	<20	<20	<20	<20	<20	<20	129	<20	<20	<20	<20	<20
			1575	21	<20	4521	837		<20	57	<20	<20	<20	<20		<20	<20	<20	<20	26.44	<20	<20	<20	<20	<20	<20	<20	<20	<20	<20	<20
			1576	<20	<20	576.5	50		60.37	285	25	<20	20.77	<20		<20	<20	<20	<20	23.09	<20	<20	<20	<20	<20	<20	<20	<20	<20	<20	<20
			1577	<20	<20	4352	2659		24.46	238	<20	<20	<20	<20		21.08	<20	<20	<20	37.76	<20	<20	<20	<20	<20	<20	<20	<20	<20	<20	<20
			1578	<20	<20	4485	6270		129.9	1671	50	<20	48.62	<20		25.45	<20	<20	21	48.38	<20	43	<20	<20	<20	46	<20	<20	<20	<20	<20
	group 2	BG505 SOSIP.v5.2	1589	<20	<20	878	222		60	873	<20	<20	25.82	<20		26.74	<20	<20	<20	22.12	<20	<20	<20	<20	<20	30	<20	<20	<20	<20	<20
			1590	<20	<20	12542	5305		63.88	1052	20.86	<20	<20	<20		30.12	<20	<20	27	24.84	<20	23	<20	<20	<20	22	<20	<20	<20	<20	<20
			1591	<20	<20	18127	10626		235.9	908	45.66	<20	21.16	<20		26.53	<20	<20	<20	28	<20	60	<20	<20	<20	31	<20	<20	<20	<20	<20
			1592	<20	<20	11935	6367		139.7	701	22.82	<20	<20	<20		28.35	21	<20	<20	24.92	<20	21	<20	<20	<20	28	<20	<20	<20	<20	<20
			1593	<20	<20	6729	8368		37	703	24.82	<20	45.13	<20		21.86	32	<20	<20	22.97	<20	<20	<20	<20	<20	24	<20	<20	<20	<20	33
C0119-15	group 3	BG505 SOSIP.v5.2	1819	<20	<20	>4860			<20	72	<20		<20	<20		<20	<20	<20	<20	<20	<20	<20	<20	<20	<20	<20	<20	<20	<20	<20	<20
			1820	<20	<20	2554			720	<20	<20		<20	<20		<20	<20	<20	<20	<20	<20	<20	<20	<20	21	<20	<20	<20	<20	<20	<20
			1821	<20	<20	50			<4860	4011	<20		<20	<20		23	<20	<20	<20	<20	<20	<20	<20	<20	<20	30	<20	<20	<20	<20	<20
			1822	<20	<20	<20			<20	289	<20		<20	<20		<20	<20	<20	<20	<20	<20	<20	<20	<20	25	<20	<20	<20	<20	<20	<20
			1823	<20	<20	494			59.34	1464	<20		<20	<20		<20	<20	<20	<20	<20	<20	<20	<20	<20	<20	35	<20	<20	<20	<20	33
C0045-15	group 4	B41 SOSIP.v4.1	1644	<20	<20	<20	<20	<20	263	179	<20	<20	34	<20	<20	<20	<20	<20	<20	21	<20	<20	<20	<20	<20	25	<20	<20	<20	<20	<20
			1645	<20	<20	<20	<20	1560*	128	71	<20	<20	<20	<20	<20	<20	<20	<20	<20	<20	<20	<20	<20	<20	<20	31	<20	<20	<20	<20	<20
			1646	<20	<20	<20	<20	1048	376	157	26	<20	96	<20	<20	<20	<20	22	<20	<20	<20	<20	<20	<20	21	54	<20	<20	<20	<20	27
			1647	<20	<20	<20	<20	795	88	191	<20	<20	32	<20	<20	<20	<20	<20	<20	<20	<20	<20	<20	<20	<20	45	<20	<20	<20	<20	<20
			1648	<20	<20	<20	<20	1446*	495	192	<20	<20	80	<20	<20	<20	<20	<20	<20	<20	<20	<20	<20	<20	<20	56	<20	<20	<20	<20	35
C0022-15	group 5	AMC008 SOSIP.v4.2	1604	<20	<20	<20	<20		117	383	218.7	<20	34.78	<20		<20	<20	<20	<20	64.75	<20	<20	<20	<20	<20	88	<20	<20	<20	<20	<20
			1605	<20	<20	<20	<20		130.6	394	298.9	49	42.75	<20		<20	28.41	<20	<20	99.72	<20	27.42	<20	<20	<20	97	<20	<20	<20	<20	<20
			1606	<20	<20	<20	<20		297.6	567	261.5	87	70.96	<20		<20	20.4	<20	20	75.69	<20	41.1	<20	<20	<20	54	<20	<20	<20	<20	<20
			1607	<20	<20	<20	<20		1080	531	272.4	62	77.69	<20		28.69	37.4	<20	<20	49.46	<20	47.55	<20	<20	<20	86	<20	<20	<20	<20	<20
			1608	<20	<20	<20	<20		314.5	903	178	115	70.18	<20		24.87	37.86	<20	<20	65.74	<20	26.93	<20	<20	<20	89	<20	<20	<20	<20	<20
C0119-15	group 6	AMC008 SOSIP.v4.2	1804	<20	<20	<20			256.5	111	584		<20	<20		<20	<20	<20	<20	125.1	<20	<20	<20	<20	<20	<20	<20	<20	<20	<20	<20
			1805	<20	<20	<20			653.5	1663	347		<20	<20		61	<20	<20	<20	34.76	<20	<20	<20	<20	<20	87	<20	<20	<20	<20	<20
			1806	<20	<20	<20			85.39	80	123		<20	<20		<20	<20	<20	<20	<20	<20	<20	<20	<20	<20	<20	<20	<20	<20	<20	<20
			1807	<20	<20	<20			281.6	207	117		<20	<20		<20	23	<20	<20	96.64	<20	<20	<20	<20	<20	65	<20	<20	<20	<20	<20
			1808	<20	<20	21			217.3	2860	187		<20	<20		<20	<20	<20	114	216.8	<20	<20	<20	<20	<20	85	<20	<20	29	<20	21
C0045-15	group 7	ZM197M SOSIP.v4.2	1654	<20	<20	<20	<20	<20	49	2727	<20	<20	24	<20	<20	26.59	<20	<20	<20	<20	<20	<20	<20	<20	21	<20	<20	<20	<20	<20	<20
			1655	<20	<20	220	37	<20	86	1936	24	<20	48	5441	2412	<20	<20	<20	<20	20	<20	<20	<20	<20	<20	21	<20	<20	<20	<20	<20
			1656	<20	<20	<20	<20	<20	244	4267	<20	<20	25	<20	36	24.3	<20	<20	<20	23	<20	<20	<20	25	<20	69	<20	<20	<20	<20	<20
			1657	<20	<20	<20	<20	<20	86	2258	<20	<20	25	<20	<20	<20	<20	<20	<20	<20	<20	<20	<20	<20	<20	<20	<20	<20	<20	<20	<20
			1658	<20	<20	5586	2053	<20	1055	3558	<20	<20	210	69	58	<20	<20	<20	<20	<20	<20	<20	<20	<20	<20	32	<20	<20	<20	<20	<20
C0120-15	group 8	ZM197M SOSIP.v5.2	1874	<20	<20	28.67			445.1	2127	87.42		<20	1010		62	40	<20	<20	50.89	<20	<20	<20	<20	<20	53	<20	27	21	<20	<20
			1875	<20	<20	37			571.5	5417	131		<20	152.6		98	<20	<20	44.55	63.42	<20	<20	<20	<20	<20	60	<20	24	23	<20	<20
			1876	<20	<20	29.74			744.7	1596	22.75		<20	63.69		53	21	<20	67.86	281.6	<20	<20	<20	24	<20	69	<20	33	20	<20	<20
			1877	<20	<20	28			151	722	<20		<20	44.52		21	<20	27	<20	<20	<20	<20	25	<20	<20	37	<20	38	25	25	22
			1878	<20	<20	<20			1091	2186	22.16		<20	114.3		<20	<20	27	<20	<20	<20	<20	25	<20	<20	68	<20	52	31	25	29
C0045-15	group 9	trivalent v4 ABC low dose	1659	<20	<20	<20	<20	<20	752	1248	<20	<20	236	<20	<20	<20	<20	<20	<20	<20	<20	<20	<20	<20	<20	60	24	<20	<20	<20	<20
			1660	<20	<20	2500	776	<20	271	872	<20	<20	73	<20	<20	<20	<20	<20	<20	<20	<20	<20	<20	<20	<20	52	<20	<20	<20	<20	<20
			1661	<20	<20	1244	442	<20	367	1507	<20	<20	91	27	29	<20	<20	<20	<20	<20	<20	<20	<20	<20	<20	59	<20	<20	<20	<20	26
			1662	<20	<20	<20	<20	<20	46	1348	<20	<20	<20	1957	509	20	<20	<20	<20	<20	<20	<20	<20	<20	<20	84	<20	<20	<20	<20	<20
			1663	<20	<20	2437	1493	<20	1683	2697	21	<20	202	832	1297	<20	<20	27	<20	44	25	<20	47	22	47	82	<20	33	<20	<20	67
	group 10	trivalent v4 ABC high dose	1664	<20	<20	2597	160	<20	13593	5847	22	<20	325	<20	<20	<20	<20	<20	<20	33	<20	<20	<20	<20	<20	71	<20	<20	<20	<20	<20
			1665	<20	<20	2181	1235	<20	1568	3319	24	32**	87	68	96	<20	<20	29**	<20	23	28**	<20	29**	35**	36**	93	<20	27**	30**	35**	32**
			1666	<20	<20	3612	1719	<20	3648	533	<20	<20	81	<20	<20	<20	<20	<20	<20	<20	<20	<20	<20	<20	<20	32	<20	<20	<20	<20	<20
			1667	<20	<20	3229	999	<20	752	1127	<20	<20	80	70	130	<20	<20	<20	<20	<20	<20	<20	<20	<20	<20	51	<20	24	<20	<20	<20
			1668	<20	<20	993	552	<20	2473	1284	<20	<20	51	<20	<20	<20	<20	<20	<20	<20	<20	<20	<20	<20	<20	100	<20	22	<20	<20	21
	group 11	tetravalent v4 ABBC low dose	1669	<20	<20	261	182	<20	1072	1241	131	42	93	89	129	22	<20	<20	<20	28	<20	<20	<20	21	98	160	<20	70	<20	<20	29
			1670	<20	<20	<20	<20	<20	8074	2145	63	41	455	24	27	<20	<20	<20	<20	23	<20	<20	<20	<20	34	185	<20	<20	<20	<20	32
			1671	<20	<20	2352	788	134	524	2222	222	155	259	1143	411	<20	<20	<20	<20	<20	<20	<20	<20	<20	<20	ND	<20	<20	<20	<20	<20
			1672	<20	<20	992	748	756	1881	2628	79	33	139	221	125	<20	21	21	34.72	32	<20	21	33	<20	35	ND	<20	34	<20	<20	44
			1673	<20	<20	90	149	<20	641	1072	<20	<20	32	23.56	<20	<20	<20	<20	<20	<20	<20	<20	<20	<20	23	56	<20	<20	<20	<20	29
	group 12	tetravalent v4 ABBC high dose	1674	<20	<20	<20	27	<20	1410	938	41	73	108	<20	<20	<20	<20	25	<20	<20	<20	<20	33	<20	51	140	<20	23	<20	<20	58
			1675	<20	<20	224	162	79	1264	3445	174	154	193	<20	<20	<20	23	67	<20	<20	<20	88	56	31	60	141	<20	39	33	32	91
			1676	<20	<20	917	398	<20	764	529	42	48	100	<20	<20	<20	<20	<20	<20	<20	<20	<20	<20	<20	54	81	<20	<20	<20	<20	<20
			1677	<20	<20	3062	1707	20	4537	2475	<20	24	148	<20	<20	<20	<20	<20	<20	<20	<20	<20	<20	<20	<20	141	<20	<20	<20	<20	35
			1678	<20	<20	3483	2061	800	3799	3351	45	124	168	<20	<20	<20	<20	33	20	<20	36	<20	<20	46	53	162	<20	<20	<20	<20	72
C0120-15	group 13	tetravalent v5 ABBC low dose	1844	<20	<20	1366		<20	474.7	1522	103.1		<20	<20		934	<20	31	55.38	39.08	<20	<20	30	23	41	270	<20	36	28	31	32
			1845	<20	<20	925		<20	86.2	254	34.76		<20	22		<20	<20	<20	25.71	23.53	<20	<20	<20	<20	<20	21	<20	<20	<20	<20	<20
			1846	22	<20	<20		20.26	168.2	713	34.57		<20	<20		50	<20	<20	<20	20	<20	<20	<20	<20	<20	<20	<20	<20	<20	<20	<20
			1847	<20	<20	76		72.22	125.4	649	32.94		21	32		<20	<20	31	<20	<20	<20	<20	28	<20	<20	<20	<20	29	20	36	29
			1848	<20	<20	622		61.04	757.7	2033	32.37		<20	<20		159	<20	<20	27.31	23.13	<20	<20	20	<20	<20	68	<20	<20	21	<20	24
	group 14	sequential v5 ABC	1864	20.22	<20	24.5		<20	2069	6072	74.42		<20	<20		<20	<20	<20	23.45	20.64	<20	<20	<20	<20	<20	44	<20	<20	<20	<20	<20
			1865	<20	<20	38.2		49.38	122	3190	66.79		<20	<20		<20	<20	<20	53.13	23.3	<20	<20	<20	<20	<20	<20	<20	<20	<20	<20	<20
			1866	<20	<20	<20		22.74	3002	5317	98.06		<20	<20		50	<20	<20	20.67	<20	<20	<20	<20	<20	<20	34	<20	<20	<20	<20	<20
			1867	<20	<20	87		<20	257.6	579	86		<20	<20		<20	<20	<20	23.07	<20	<20	<20	<20	<20	<20	<20	<20	<20	<20	<20	<20
			1868	21.4	<20	122		91.77	>4860	1713	48.96		<20	<20		<20	<20	<20	31.18	28.01	<20	<20	<20	<20	<20	39	<20	<20	<20	<20	23
**Cell death detected in wells at 1:20 dilution of sample.The titer in this sample may not reflect true neutralizing antibody activity.
